# Supplementary material for: UiO-66-NH2 and Zeolite-Templated Carbon Composites for the Degradation and Adsorption of Nerve Agents
Source: Molecules. 2021 Jun 23;26(13):3837. doi: 10.3390/molecules26133837 (PMC8270328; doi:10.3390/molecules26133837)
Supplement: Supplementary file 1 [file molecules-26-03837-s001.zip]

Archive with 1 entries (1 files):
- molecules-1264277-supplementary.pdf
